# Supplementary material for: The Association Between Intimate Partner Violence and Prior-to-Pregnancy Fear of Childbirth Among Nulligravid Women: Implications for Preconception and Obstetric Care
Source: Int J Environ Res Public Health. 2026 Jul 8;23(7):882. doi: 10.3390/ijerph23070882 (PMC13409785; doi:10.3390/ijerph23070882)
Supplement: Supplementary file 1 [file ijerph-23-00882-s001.zip]

Archive with 3 entries (3 files):
- Supplementary File S1. STROBE Checklist.pdf
- Supplementary File S2. Data Collection Instruments and Permission Information.pdf
- Supplementary Table S1- Exploratory Item-Level Associations Between Specific Intimate Partner Violence Indicators and Fear of Childbirth Prior to Pregnancy.pdf
